# Supplementary material for: The Toxic Effects of Ppz1 Overexpression Involve Nha1-Mediated Deregulation of K+ and H+ Homeostasis
Source: J Fungi (Basel). 2021 Nov 25;7(12):1010. doi: 10.3390/jof7121010 (PMC8704375; doi:10.3390/jof7121010)
Supplement: Supplementary file 1 [file jof-07-01010-s001.zip]

Archive with 1 entries (1 files):
- jof-1448124-supplementary.xlsx
