# Supplementary material for: The Toxic Effects of Ppz1 Overexpression Involve Nha1-Mediated Deregulation of K+ and H+ Homeostasis
Source: J Fungi (Basel). 2021 Nov 25;7(12):1010. doi: 10.3390/jof7121010 (PMC8704375; doi:10.3390/jof7121010)
Supplement: Supplementary file 1 [file jof-07-01010-s001.zip › jof-1448124-supplementary.xlsx]

## Sheet: List1
Supplementary Table S1. p-values for data presented in figures 2A and 3.
Intracellular K+ - Fig. 2
p-values	Control			Galactose
Time[min]	ZCZ01 vs. BY4741	ZCZ06 vs. BY4741	ZCZ06 vs. ZCZ01	ZCZ01 vs. BY4741	ZCZ06 vs. BY4741	ZCZ06 vs. ZCZ01
15	0.20207	0.653478	0.17844	0.589312	0.448535	0.302412
30	0.239987	0.192203	0.920882	0.310667	0.603162	0.276566
45	0.260128	0.990691	0.28015	2.88578e-05	0.0113949	0.509562
60	0.772711	0.804029	0.980748	9.09329e-07	0.0625793	0.00330453
75	0.150984	0.0625521	0.355857	1.99608e-07	0.047601	0.000724456
90	0.442962	0.149028	0.346576	2.2068e-08	0.000132589	0.00667687
120	0.673176	0.369386	0.496968	2.16086e-07	0.000336983	0.0889084
180	0.879245	0.376653	0.197156	0.00063811	0.0011118	0.120573
Intracellular pH - Fig. 3
p-values	Control			Galactose
Time[min]	ZCZ01 vs. BY4741	ZCZ06 vs. BY4741	ZCZ06 vs. ZCZ01	ZCZ01 vs. BY4741	ZCZ06 vs. BY4741	ZCZ06 vs. ZCZ01
0	0.876027	0.0300201	0.0333909	0.0677053	0.242142	0.612869
2	0.232454	0.032691	0.297881	0.0288877	0.45622	0.344138
17	0.760368	0.133212	0.144597	0.0252676	0.592398	0.0992423
32	0.0677288	0.440582	0.0728013	0.000539932	0.197059	0.286772
47	0.0337812	0.742204	0.0725884	4.78079e-08	0.0585899	0.00418556
57	0.032103	0.469536	0.0331806	4.33978e-11	0.026183	0.000293207
77	0.0065722	0.723798	0.0261874	3.53578e-11	0.016399	0.000102116
92	0.00421011	0.668595	0.0334369	4.73444e-10	0.00477305	2.1124e-05
107	0.000759274	0.431748	0.0462676	2.14872e-09	0.00164407	2.08352e-06
122	0.00415262	0.383936	0.0239988	3.6676e-08	0.00099546	9.41791e-06
137	0.0195781	0.175006	0.0116743	9.65342e-08	0.000448303	1.65429e-05
152	0.28567	0.0189521	0.00849446	5.01472e-07	0.00130756	4.69196e-05
167	0.823112	0.00803651	0.00783724	3.5801e-06	0.00169356	0.00109748
182	0.0973022	0.0278792	0.00349558	0.000975838	0.00462386	0.000381199
